# Supplementary material for: Clinical application of the F21 multipurpose cystoscope with continuous irrigation capability
Source: Front Surg. 2026 Mar 5;13:1680966. doi: 10.3389/fsurg.2026.1680966 (PMC12999935; doi:10.3389/fsurg.2026.1680966)
Supplement: Supplementary file 2 [file Datasheet2.xlsx]

## Sheet: Sheet3
患者ID	年龄	前列腺体积	残余尿	术前Qmax	术前IPSS	手术时间	冲洗时间	术后三个月Qmax	术后三个月IPSS	术后六个月Qmax	术后六个月IPSS
20470059	63	72	70	9.5	15	80	13	16.7	4	18.4	3
20280068	80	32	107	6.7	23	35	21	18.1	6	16.6	3
20470115	74	64	320	8.9	19	85	12	24.8	5	18.9	6
20470125	79	47	108	7.4	23	65	18	23.6	5	19.5	5
20460154	79	41	112	8.1	21	55	23	23.4	5	16.6	5
20480312	76	48	80	9.2	19	65	16	26.4	3	16.6	3
20470321	63	53	118	6.7	23	65	12	27.6	6	28.3	5
20480328	70	33	103	3	30	40	15	27	5	16.6	6
20460333	58	74	210	9.5	17	80	20	26.5	5	15.2	4
20470376	82	78	131	7.6	22	75	14	19.8	3	19.7	4
20470380	74	31	140	4.2	27	35	17	19	5	26.9	3
20480417	78	76	145	9.2	18	86	21	18.4	6	15.2	6
20460428	65	33	178	4.5	27	40	10	16.6	4	25.3	6
20480456	73	42	150	5.4	25	60	14	18.9	4	24.1	6
20479457	71	45	310	5.8	25	60	20	19.5	3	17.5	5
20480471	60	78	181	6	25	90	22	23.2	6	15.2	4
20470500	79	42	91	9.4	18	55	16	30.5	6	17.7	6
20460507	82	32	103	3.1	30	40	19	28.3	6	16.6	6
20480521	63	60	103	9.7	15	70	22	23.1	5	17.4	3
20460561	64	80	104	8.4	20	90	24	24.4	4	21.3	6
20460589	85	57	107	5.5	25	70	12	19.7	6	22.2	3
20460696	74	75	108	6.5	24	85	24	26.9	6	19.5	3
20460799	58	53	115	6.2	24	70	12	25.4	3	19	4
20470981	83	63	125	8	21	80	18	25.3	6	20.5	2
20481040	81	59	133	4.3	27	75	16	24.1	5	15.2	5
20461051	75	78	138	5.2	25	90	18	17.5	3	16.6	4
20481061	64	37	140	3.2	29	45	18	15.2	4	15.2	3
20471134	81	71	141	6.8	23	85	20	17.7	2	16.6	3
20481140	75	64	142	8.9	20	80	18	21	5	23.6	3
20471152	70	75	244	3	30	75	10	17.4	4	23.4	3
20471161	65	51	148	3.5	28	65	12	21.3	3	26.4	3
20461190	81	33	232	6.3	24	35	12	22.2	3	16.6	3
20461190	69	40	85	3.8	28	54	12	19.5	3	27	6
20481307	58	37	60	9.4	17	50	24	19	5	26.5	5
20481318	60	53	63	4.4	27	67	20	20.5	3	19.8	3
20471340	78	52	72	7.5	22	65	24	21.7	5	29.6	3
20481346	66	59	380	10	15	75	18	17.3	6	21.7	5
20351401	79	35	106	8.3	20	45	14	24.4	6	24.8	6
20461412	85	63	114	5.7	25	80	16	23.8	5	23.6	4
20481425	72	39	315	3	30	51	10	23.2	4	16.6	4
20391465	67	63	128	4.4	27	80	10	26	6	26.4	3
20471495	70	40	132	3.4	28	55	16	14.2	6	16.6	6
20471509	69	41	132	5.7	25	60	18	16.7	6	27	6
20481541	62	36	139	6.8	23	42	10	20.8	3	24.8	6
20416784	83	46	90	4.1	27	70	24	19.6	2	16.6	5
20390932	65	75	256	4.9	25	75	20	20	9	23.4	4
20278765	63	37	150	8.8	20	45	14	29.6	7	26.4	6
20481456	58	76	174	4.7	26	90	16	21.7	5	27.6	6
20280045	71	37	75	6.5	24	45	16	19.6	6	27	3
20450769	76	68	65	4.6	26	80	24	18.7	2	26.5	6

## Sheet: Sheet1
分组	Qmax	IPSS
术前	9.5	15
术前	6.7	23
术前	8.9	19
术前	7.4	23
术前	8.1	21
术前	9.2	19
术前	6.7	23
术前	3	30
术前	9.5	17
术前	7.6	22
术前	4.2	27
术前	9.2	18
术前	4.5	27
术前	5.4	25
术前	5.8	25
术前	6	25
术前	9.4	18
术前	3.1	30
术前	9.7	15
术前	8.4	20
术前	5.5	25
术前	6.5	24
术前	6.2	24
术前	8	21
术前	4.3	27
术前	5.2	25
术前	3.2	29
术前	6.8	23
术前	8.9	20
术前	3	30
术前	3.5	28
术前	6.3	24
术前	3.8	28
术前	9.4	17
术前	4.4	27
术前	7.5	22
术前	10	15
术前	8.3	20
术前	5.7	25
术前	3	30
术前	4.4	27
术前	3.4	28
术前	5.7	25
术前	6.8	23
术前	4.1	27
术前	4.9	25
术前	8.8	20
术前	4.7	26
术前	6.5	24
术前	4.6	26
术后三个月	16.7	4
术后三个月	18.1	6
术后三个月	24.8	5
术后三个月	23.6	5
术后三个月	23.4	5
术后三个月	26.4	3
术后三个月	27.6	6
术后三个月	27	5
术后三个月	26.5	5
术后三个月	19.8	3
术后三个月	19	5
术后三个月	18.4	6
术后三个月	16.6	4
术后三个月	18.9	4
术后三个月	19.5	3
术后三个月	23.2	6
术后三个月	30.5	6
术后三个月	28.3	6
术后三个月	23.1	5
术后三个月	24.4	4
术后三个月	19.7	6
术后三个月	26.9	6
术后三个月	25.4	3
术后三个月	25.3	6
术后三个月	24.1	5
术后三个月	17.5	3
术后三个月	15.2	4
术后三个月	17.7	2
术后三个月	21	5
术后三个月	17.4	4
术后三个月	21.3	3
术后三个月	22.2	3
术后三个月	19.5	3
术后三个月	19	5
术后三个月	20.5	3
术后三个月	21.7	5
术后三个月	17.3	6
术后三个月	24.4	6
术后三个月	23.8	5
术后三个月	23.2	4
术后三个月	26	6
术后三个月	14.2	6
术后三个月	16.7	6
术后三个月	20.8	3
术后三个月	19.6	2
术后三个月	20	9
术后三个月	29.6	7
术后三个月	21.7	5
术后三个月	19.6	6
术后三个月	18.7	2
术后六个月	18.4	3
术后六个月	16.6	3
术后六个月	18.9	6
术后六个月	19.5	5
术后六个月	16.6	5
术后六个月	16.6	3
术后六个月	28.3	5
术后六个月	16.6	6
术后六个月	15.2	4
术后六个月	19.7	4
术后六个月	26.9	3
术后六个月	15.2	6
术后六个月	25.3	6
术后六个月	24.1	6
术后六个月	17.5	5
术后六个月	15.2	4
术后六个月	17.7	6
术后六个月	16.6	6
术后六个月	17.4	3
术后六个月	21.3	6
术后六个月	22.2	3
术后六个月	19.5	3
术后六个月	19	4
术后六个月	20.5	2
术后六个月	15.2	5
术后六个月	16.6	4
术后六个月	15.2	3
术后六个月	16.6	3
术后六个月	23.6	3
术后六个月	23.4	3
术后六个月	26.4	3
术后六个月	16.6	3
术后六个月	27	6
术后六个月	26.5	5
术后六个月	19.8	3
术后六个月	29.6	3
术后六个月	21.7	5
术后六个月	24.8	6
术后六个月	23.6	4
术后六个月	16.6	4
术后六个月	26.4	3
术后六个月	16.6	6
术后六个月	27	6
术后六个月	24.8	6
术后六个月	16.6	5
术后六个月	23.4	4
术后六个月	26.4	6
术后六个月	27.6	6
术后六个月	27	3
术后六个月	26.5	6

## Sheet: Sheet6
报告
	年龄	前列腺体积	残余尿	术前Qmax	术前IPSS	手术时间	冲洗时间	术后Qmax	术后IPSS
平均值	71.52	53.48	143.46	6.314	23.54	65.1	16.9	21.716	4.7
个案数	50	50	50	50	50	50	50	50	50
标准 偏差	8.17	16.022	71.193	2.1721	4.127	16.867	4.404	3.8975	1.46
配对样本检验
		配对差值					t	自由度	Sig.（双尾）
		平均值	标准 偏差	标准 误差平均值	差值 95% 置信区间
					下限	上限
配对 1	组别 - Qmax	-12.515	7.8887	0.7889	-14.0803	-10.9497	-15.864	99	0
配对 2	组别 - IPSS	-12.62	10.435	1.043	-14.69	-10.55	-12.094	99	0
